# Supplementary material for: Valsartan/2-Aminopyridine Co-Amorphous System: Preparation, Characterization, and Supramolecular Structure Simulation by Density Functional Theory Calculation
Source: Molecules. 2024 Nov 20;29(22):5467. doi: 10.3390/molecules29225467 (PMC11597427; doi:10.3390/molecules29225467)
Supplement: Supplementary file 1 [file molecules-29-05467-s001.zip]

Archive with 1 entries (1 files):
- molecules-3047702-supplementary.pdf
